# Supplementary material for: Surgical repair of severely incompetent quadricuspid truncal valve
Source: J Surg Case Rep. 2021 Sep 29;2021(9):rjab427. doi: 10.1093/jscr/rjab427 (PMC8480526; doi:10.1093/jscr/rjab427)
Supplement: TAC-shortened_version_(2)_rjab427 [file tac-shortened_version_(2)_rjab427.zip]

Archive with 1 entries (1 files):
- TAC-shortened_version_(2)_rjab427.mp4
